# Supplementary material for: Global landscape of SARS-CoV-2 mutations and conserved regions
Source: J Transl Med. 2023 Feb 25;21:152. doi: 10.1186/s12967-023-03996-w (PMC9958328; doi:10.1186/s12967-023-03996-w)
Supplement: Supplementary file 1 — Additional file 1. The mutation frequency of genes in samples grouped by continents. [file 12967_2023_3996_MOESM1_ESM.xlsx]

## Sheet: World Wide
	NSP1	NSP2	NSP3	NSP4	NSP5	NSP6	NSP7	NSP8	NSP9	NSP10	NSP11	NSP12	NSP13	NSP14	NSP15	NSP16	S	E	M	N	ORF3a	ORF6	ORF7a	ORF7b	ORF8	ORF9b	ORF9c
Not Mutant	0.867623	0.727743	0.0661528	0.209002	0.618048	0.170054	0.984137	0.95529	0.95875	0.979655	0.997283	0.00335621	0.37637	0.239492	0.823811	0.907496	0.0482725	0.677262	0.263095	0.0205336	0.31406	0.883445	0.555054	0.594605	0.866295	0.334531	0.0259844
One Mutant	0.127149	0.224896	0.0749381	0.292911	0.366069	0.637971	0.0157224	0.0438029	0.0406304	0.0200186	0.00271164	0.481106	0.491906	0.686091	0.167811	0.0863737	0.263111	0.320988	0.466681	0.0537738	0.476578	0.115509	0.0313575	0.400109	0.113235	0.57228	0.91276
Two Mutant	0.00506833	0.0418745	0.143345	0.337308	0.0153754	0.176369	0.000117516	0.000870672	0.000606056	0.000308091	3.89002e-06	0.353226	0.119626	0.0696278	0.00789367	0.00565012	0.253122	0.00171304	0.108943	0.0679967	0.170261	0.00101316	0.347666	0.00514082	0.0154739	0.0890945	0.0592071
Three Mutant	0.000148696	0.00487621	0.279183	0.060184	0.00042093	0.0144761	1.87002e-05	2.28119e-05	6.23677e-06	1.23439e-05	7.97953e-07	0.143113	0.0114454	0.00447299	0.00045443	0.000417725	0.137524	2.23914e-05	0.158583	0.0841661	0.033367	1.6201e-05	0.0594042	0.000134512	0.00450846	0.00390179	0.00200217
Four Mutant and more	1.06134e-05	0.000609808	0.436381	0.100595	8.67661e-05	0.00112934	4.82267e-06	1.32651e-05	7.42473e-06	6.07075e-06	4.98721e-07	0.0191985	0.000653513	0.000316409	3.03825e-05	6.24162e-05	0.297971	1.40198e-05	0.00269862	0.77353	0.00573409	1.6801e-05	0.00651772	1.02229e-05	0.000487781	0.000192558	4.64149e-05

## Sheet: North America
	NSP1	NSP2	NSP3	NSP4	NSP5	NSP6	NSP7	NSP8	NSP9	NSP10	NSP11	NSP12	NSP13	NSP14	NSP15	NSP16	S	E	M	N	ORF3a	ORF6	ORF7a	ORF7b	ORF8	ORF9b	ORF9c
Not Mutant	0.929114	0.678832	0.0836208	0.188512	0.628272	0.183887	0.982373	0.945564	0.941653	0.979693	0.997107	0.00281173	0.390959	0.232166	0.8767	0.879324	0.0213683	0.728551	0.270519	0.0221506	0.290092	0.939664	0.518572	0.572137	0.773809	0.312223	0.031332
One Mutant	0.0685811	0.2607	0.105149	0.351435	0.359816	0.55036	0.0174593	0.0534846	0.0573945	0.02009	0.00289185	0.43337	0.414128	0.681096	0.11651	0.111322	0.318641	0.270142	0.496712	0.0546057	0.440969	0.059502	0.0285686	0.422012	0.192168	0.621177	0.914481
Two Mutant	0.00224012	0.0532739	0.106048	0.360761	0.0116865	0.242125	0.000120074	0.000906111	0.000942702	0.000207359	1.63059e-06	0.416191	0.179708	0.0807445	0.00629227	0.00834033	0.205808	0.00129199	0.0582823	0.0923541	0.218204	0.000825473	0.389358	0.00574722	0.0265035	0.0646465	0.0527363
Three Mutant	6.09615e-05	0.0064285	0.293814	0.067371	0.000216168	0.0225939	4.39558e-05	2.43474e-05	8.3592e-06	3.87587e-06	0	0.132745	0.0143532	0.00564528	0.000450253	0.000878749	0.0999789	1.19526e-05	0.172125	0.100544	0.0443337	6.81984e-06	0.0591382	9.83841e-05	0.00683902	0.0019183	0.00143953
Four Mutant and more	4.08354e-06	0.000765679	0.411369	0.0319214	1.01065e-05	0.00103378	3.75233e-06	2.10273e-05	1.07861e-06	6.09066e-06	0	0.0148828	0.000852137	0.000347932	4.68643e-05	0.00013531	0.354204	2.77967e-06	0.00236209	0.730346	0.0064013	1.36397e-06	0.00436288	5.30213e-06	0.000680474	3.4404e-05	1.14225e-05

## Sheet: South America
	NSP1	NSP2	NSP3	NSP4	NSP5	NSP6	NSP7	NSP8	NSP9	NSP10	NSP11	NSP12	NSP13	NSP14	NSP15	NSP16	S	E	M	N	ORF3a	ORF6	ORF7a	ORF7b	ORF8	ORF9b	ORF9c
Not Mutant	0.946256	0.73796	0.0600125	0.313926	0.672066	0.158862	0.956513	0.856518	0.94727	0.976758	0.998173	0.00282527	0.32888	0.442716	0.904334	0.92712	0.00895485	0.76937	0.448694	0.0104374	0.281127	0.955576	0.646493	0.648332	0.45929	0.167316	0.0112994
One Mutant	0.0515361	0.216464	0.0445666	0.312446	0.317162	0.64734	0.043038	0.138197	0.0523799	0.0229705	0.00182715	0.592758	0.57694	0.504053	0.0920067	0.0694325	0.0713755	0.229355	0.351466	0.0387018	0.490777	0.0434223	0.0399158	0.341425	0.458992	0.732393	0.648232
Two Mutant	0.00217019	0.0409079	0.216057	0.288264	0.0104682	0.168381	0.000435368	0.00521156	0.000340867	0.000234011	0	0.302641	0.0868678	0.0501026	0.00351305	0.00292936	0.0586558	0.00120546	0.0374063	0.0475079	0.183481	0.000933423	0.260849	0.0100925	0.0347968	0.0984784	0.306094
Three Mutant	3.33875e-05	0.0041661	0.260177	0.0725349	0.000256365	0.0245461	1.36053e-05	7.2889e-05	9.08979e-06	3.27616e-05	0	0.094911	0.00680299	0.0029192	0.000102322	0.000364246	0.0557277	6.4414e-05	0.160045	0.35241	0.0393917	5.89054e-05	0.0497692	9.81359e-05	0.0421796	0.0017598	0.0335941
Four Mutant and more	4.76965e-06	0.000502057	0.419186	0.0128283	4.7475e-05	0.000871025	0	0	0	4.68022e-06	0	0.00686425	0.000508866	0.000209729	4.38522e-05	0.000153907	0.805286	4.601e-06	0.00238932	0.550943	0.00522312	9.06236e-06	0.0029731	5.16505e-05	0.00474208	5.2794e-05	0.000781042

## Sheet: Africa
	NSP1	NSP2	NSP3	NSP4	NSP5	NSP6	NSP7	NSP8	NSP9	NSP10	NSP11	NSP12	NSP13	NSP14	NSP15	NSP16	S	E	M	N	ORF3a	ORF6	ORF7a	ORF7b	ORF8	ORF9b	ORF9c
Not Mutant	0.91848	0.628396	0.0939045	0.320736	0.543717	0.264283	0.988743	0.957911	0.978344	0.985985	0.996108	0.0174274	0.489416	0.40599	0.829929	0.902049	0.0359089	0.608951	0.385971	0.032438	0.340697	0.937165	0.636788	0.678047	0.861411	0.473745	0.0429045
One Mutant	0.0778981	0.27641	0.194212	0.311946	0.412921	0.567411	0.010665	0.0408827	0.0213091	0.0134886	0.00380018	0.54776	0.441082	0.532638	0.16266	0.0938007	0.422343	0.387748	0.432643	0.195215	0.411298	0.0623121	0.0306814	0.318322	0.111391	0.442562	0.907105
Two Mutant	0.00336943	0.083328	0.224003	0.276395	0.041867	0.144407	0.000187625	0.000787739	0.000317454	0.000147417	3.07292e-05	0.248261	0.0631627	0.0580295	0.00717154	0.00355521	0.247373	0.00321936	0.046486	0.143257	0.179871	0.000462539	0.258072	0.00337981	0.0230947	0.0807105	0.0452774
Three Mutant	0.000194831	0.0108183	0.292297	0.0690662	0.00108544	0.0222601	0.000158	0.000129628	0	0.000231655	6.14584e-05	0.164821	0.00583588	0.0028669	0.000176763	0.000216286	0.12826	7.17691e-05	0.133054	0.121391	0.0553668	4.02208e-05	0.0684703	0.000145226	0.00371165	0.00250736	0.00424106
Four Mutant and more	5.73033e-05	0.00104735	0.195584	0.0218571	0.000409809	0.00163955	0.000246875	0.00028917	2.97613e-05	0.000147417	0	0.0217314	0.000503729	0.000475415	6.31297e-05	0.000378501	0.166115	1.02527e-05	0.00184557	0.507699	0.0127679	2.01104e-05	0.0059878	0.000105619	0.000391785	0.000475078	0.000472422

## Sheet: Europe
	NSP1	NSP2	NSP3	NSP4	NSP5	NSP6	NSP7	NSP8	NSP9	NSP10	NSP11	NSP12	NSP13	NSP14	NSP15	NSP16	S	E	M	N	ORF3a	ORF6	ORF7a	ORF7b	ORF8	ORF9b	ORF9c
Not Mutant	0.817454	0.762141	0.0480483	0.209526	0.600969	0.138281	0.987189	0.963727	0.967286	0.979066	0.997303	0.00267849	0.368275	0.225291	0.787467	0.931771	0.0865297	0.63583	0.247457	0.0170607	0.328127	0.840649	0.574751	0.597674	0.95082	0.352734	0.0214485
One Mutant	0.17476	0.200225	0.049872	0.252981	0.387987	0.720551	0.0127252	0.0355416	0.0322502	0.0205124	0.0026915	0.510698	0.537368	0.70418	0.203514	0.0642451	0.195745	0.362273	0.448851	0.0522214	0.501931	0.158179	0.0323927	0.397479	0.0427029	0.524846	0.926096
Two Mutant	0.00754907	0.0334722	0.156751	0.325825	0.010381	0.131809	8.38593e-05	0.000711599	0.000457449	0.000404702	4.25228e-06	0.296789	0.0835871	0.0662475	0.00867126	0.00382469	0.342066	0.00188084	0.149079	0.0451628	0.139471	0.00112606	0.323685	0.00467269	0.00541626	0.115984	0.0513781
Three Mutant	0.000224444	0.00363745	0.27469	0.0576422	0.000523531	0.00800914	9.57298e-07	1.75175e-05	5.00365e-06	1.32882e-05	1.93285e-07	0.165069	0.0101971	0.00395786	0.000336621	0.000150747	0.217656	1.53848e-05	0.151481	0.0458922	0.0253944	1.63819e-05	0.0604809	0.000168788	0.000935605	0.00609227	0.00105292
Four Mutant and more	1.18686e-05	0.000524756	0.470638	0.154025	0.000139364	0.00134974	1.34022e-06	2.5303e-06	1.53958e-06	3.32204e-06	7.73141e-07	0.0247656	0.000572564	0.00032456	1.07432e-05	8.06132e-06	0.158004	7.78976e-07	0.00313169	0.839663	0.00507615	3.02285e-05	0.00869056	5.35836e-06	0.000124779	0.00034364	2.47885e-05

## Sheet: Asia
	NSP1	NSP2	NSP3	NSP4	NSP5	NSP6	NSP7	NSP8	NSP9	NSP10	NSP11	NSP12	NSP13	NSP14	NSP15	NSP16	S	E	M	N	ORF3a	ORF6	ORF7a	ORF7b	ORF8	ORF9b	ORF9c
Not Mutant	0.876673	0.736398	0.0954817	0.259924	0.680869	0.25069	0.97805	0.968865	0.97976	0.983893	0.997612	0.00709102	0.353367	0.303241	0.79213	0.900942	0.0580781	0.706271	0.265898	0.0336291	0.326332	0.876421	0.525143	0.660819	0.903052	0.366476	0.0333888
One Mutant	0.120123	0.216643	0.114265	0.279307	0.251701	0.608103	0.0216956	0.0304606	0.0199786	0.0158885	0.00237494	0.471993	0.536029	0.649559	0.194247	0.0925946	0.362013	0.29097	0.492182	0.0499453	0.47924	0.122317	0.0353502	0.334678	0.071756	0.577786	0.904675
Two Mutant	0.00307834	0.041743	0.179202	0.330606	0.0666675	0.130713	0.000247474	0.000631435	0.000178067	0.000195621	1.06321e-05	0.439344	0.100966	0.0447844	0.0121059	0.00618974	0.245848	0.00249591	0.10253	0.0671773	0.153307	0.00121116	0.379929	0.00437754	0.0217887	0.0539596	0.0603904
Three Mutant	9.4547e-05	0.00475992	0.239976	0.0340794	0.000673617	0.00994828	2.5645e-06	2.4635e-05	5.19905e-06	1.48402e-05	1.32901e-06	0.0733395	0.00924554	0.00225765	0.00143693	0.000218844	0.0926381	0.000102141	0.137688	0.155892	0.0340893	4.63354e-05	0.0560607	9.27633e-05	0.00301145	0.00170127	0.00145109
Four Mutant and more	3.05887e-05	0.0004562	0.371074	0.0960844	8.93574e-05	0.000545201	3.84675e-06	1.81521e-05	7.79857e-05	8.09465e-06	1.32901e-06	0.008232	0.000392072	0.00015797	8.00676e-05	5.4711e-05	0.241423	0.000161069	0.00170202	0.693356	0.00703218	5.14838e-06	0.00351621	3.23935e-05	0.000392247	7.72507e-05	9.46364e-05

## Sheet: Oceania
	NSP1	NSP2	NSP3	NSP4	NSP5	NSP6	NSP7	NSP8	NSP9	NSP10	NSP11	NSP12	NSP13	NSP14	NSP15	NSP16	S	E	M	N	ORF3a	ORF6	ORF7a	ORF7b	ORF8	ORF9b	ORF9c
Not Mutant	0.845891	0.64635	0.217883	0.192868	0.589163	0.283452	0.993866	0.981215	0.991305	0.977549	0.999358	0.0172219	0.436866	0.213305	0.815164	0.619751	0.0915033	0.60633	0.246174	0.0378962	0.400681	0.860293	0.867064	0.588985	0.942667	0.312095	0.0359828
One Mutant	0.14631	0.292495	0.0641539	0.289797	0.404425	0.667269	0.00613414	0.0185789	0.00864785	0.0222961	0.000642412	0.513382	0.51095	0.693334	0.180197	0.368378	0.154431	0.391792	0.404032	0.02987	0.460074	0.138433	0.0308688	0.406668	0.0535691	0.670916	0.801856
Two Mutant	0.00762759	0.0481029	0.143561	0.298787	0.0058333	0.047265	0	0.000196256	4.73077e-05	0.0001547	0	0.419132	0.0505787	0.0832829	0.00442594	0.0117016	0.590059	0.0018691	0.117144	0.235697	0.126249	0.00127392	0.0521513	0.00419107	0.00372655	0.0168309	0.15821
Three Mutant	0.000171407	0.0124563	0.404378	0.101552	0.000578258	0.00191056	0	9.34553e-06	0	0	0	0.0431892	0.00158452	0.0100254	0.000213147	0.000158415	0.130491	9.73492e-06	0.23093	0.071192	0.0122682	0	0.0487836	4.13933e-05	3.72655e-05	0.000143242	0.00393011
Four Mutant and more	0	0.000595735	0.170024	0.116996	0	0.000103274	0	0	0	0	0	0.00707486	2.0987e-05	5.31005e-05	0	1.0561e-05	0.0335157	0	0.00171978	0.625345	0.00072769	0	0.0011319	0.000113832	0	1.43242e-05	2.07394e-05
