# Supplementary material for: Global landscape of SARS-CoV-2 mutations and conserved regions
Source: J Transl Med. 2023 Feb 25;21:152. doi: 10.1186/s12967-023-03996-w (PMC9958328; doi:10.1186/s12967-023-03996-w)
Supplement: Supplementary file 2 — Additional file 2. Each gene’s length is divided into ten sections, and the frequency of mutations in each region is categorized by continent. These data facilitate the segregation of protected regions from susceptible ones. [file 12967_2023_3996_MOESM2_ESM.xlsx]

## Sheet: World Wide
	NSP1	NSP2	NSP3	NSP4	NSP5	NSP6	NSP7	NSP8	NSP9	NSP10	NSP11	NSP12	NSP13	NSP14	NSP15	NSP16	S	E	M	N	ORF3a	ORF6	ORF7a	ORF7b	ORF8	ORF9b	ORF9c
0-10%	0.000179784	0.000327606	0.0018484	0.000395467	0.000207628	0.000811126	0.000117147	0.000210247	0.000223201	0.00020432	3.36138e-05	0.00019444	0.000250331	0.00712643	0.000286923	0.000205994	0.0046698	4.59355e-05	0.0188567	0.00640384	0.0170949	0.000272083	0.000456661	0.000589511	0.00178363	0.00626543	0.000478775
10%-20%	0.000364243	0.0012524	0.000494483	0.000479723	0.000109932	0.00162336	3.58133e-05	0.000611807	0.000336156	4.6737e-05	0.000326961	0.000265959	0.00731879	0.000213751	0.000192221	0.000241951	0.00399143	0.0438229	0.00038009	0.0162598	0.00150584	0.000195779	0.000640359	0.000426214	0.00325525	0.00261391	0.000278534
20%-30%	0.000297289	0.00056009	0.00353229	0.000322789	0.00129377	0.0247993	4.20631e-05	0.000121422	0.000207712	0.00015468	2.56342e-05	0.000761832	0.00050091	0.00050341	0.00030542	3.11839e-05	0.00039472	0.000287327	0.0113648	0.000256208	0.00327622	0.000134958	0.000554604	0.000147425	0.000590981	0.000446815	0.00025922
30%-40%	0.000187251	0.000437257	0.000295155	0.00777558	0.000229226	0.000432033	0.000300125	8.8106e-05	0.00150654	0.000124186	0.000463212	0.0108166	0.000224085	0.000289918	0.00292409	0.000241699	0.0043352	8.59489e-05	0.0219472	0.00070558	0.00216125	0.000456261	0.00214785	0.000358178	0.000612388	0.00150223	0.000614741
40%-50%	0.000770566	0.000343058	0.00149299	0.000320144	0.0104071	0.00030171	9.01053e-05	9.49025e-05	8.97987e-05	0.000136934	2.79284e-05	0.000132545	0.000705819	0.000144519	0.000247832	0.000300691	0.00772978	3.84573e-05	0.000165562	0.0292033	0.000977864	0.000268283	0.000345497	0.000141399	0.000700992	0.00093252	0.000523306
50%-60%	0.00029981	0.000503146	0.000332297	0.00216735	0.000249753	0.00415375	0.000145394	7.53434e-05	0.000564675	1.09818e-05	0.00172108	0.000126242	0.000893531	0.00017873	0.000154843	0.000623957	0.00254624	6.34422e-05	9.36181e-05	0.0202562	0.000989292	0.000318886	0.000946728	0.000189823	0.00156539	0.00116315	0.000887371
60%-70%	0.000487085	0.000452459	0.00314607	0.00220837	0.000194631	0.0031294	0.000224119	0.000203266	0.000170121	0.000136561	6.88234e-06	0.000169079	0.00184335	0.000341865	0.000403447	0.00021799	0.000422448	8.40613e-05	6.15605e-05	0.000326346	0.00171381	0.000188678	0.0355272	0.00014425	0.000495963	0.0685687	0.00361014
70%-80%	0.00471838	0.000477846	0.00373938	0.000350777	0.000212005	0.00030749	0.000210451	0.000661626	0.000253665	0.000330428	1.09719e-06	0.00502536	0.000606478	0.00698243	0.000427225	0.000789909	0.000468824	0.000201191	0.000108716	0.000598382	0.000527745	0.00120901	0.00047025	0.00054262	0.00241007	0.000467772	0.137324
80%-90%	0.000179501	0.000497434	0.00109984	0.00294277	0.000267369	0.00011289	0.000417063	0.000100668	1.27975e-05	0.000105896	2.09463e-06	0.000221712	0.000211146	0.000205972	0.000231011	0.000495025	0.00116356	0.000534511	0.000127097	0.0005805	0.00564712	0.000215996	0.00059726	0.000311448	0.000619755	0.0022688	0.0011732
90%-100%	0.000170783	0.000236953	0.000254822	0.0142218	8.30093e-05	0.000150433	0.000255978	0.000113833	0.000347131	5.90059e-05	2.51854e-06	0.000504199	0.000244136	0.000140162	0.000224779	0.000172899	0.00125083	0.000137114	0.00011801	0.0135127	0.000743613	0.000344264	0.033138	0.0566324	0.000828152	0.000274873	0.00197406

## Sheet: North America
	NSP1	NSP2	NSP3	NSP4	NSP5	NSP6	NSP7	NSP8	NSP9	NSP10	NSP11	NSP12	NSP13	NSP14	NSP15	NSP16	S	E	M	N	ORF3a	ORF6	ORF7a	ORF7b	ORF8	ORF9b	ORF9c
0-10%	0.000227577	0.000342709	0.00126362	0.000359452	0.000180888	0.000769538	9.30041e-05	0.00019443	8.63621e-05	0.000123538	3.61447e-05	0.00015769	0.000229108	0.00641226	0.000317983	0.000239275	0.00502852	5.5514e-05	0.0173048	0.00433567	0.0183828	0.0002597	0.000442011	0.000532496	0.00387758	0.00185239	0.000382173
10%-20%	0.000373887	0.00191698	0.000544193	0.000537031	0.000116431	0.00170342	3.57476e-05	0.000962902	0.000295342	6.72315e-05	0.000276656	0.000233292	0.00812159	0.000179247	0.000210767	0.000212575	0.003377	0.0368159	0.000504243	0.0175354	0.00166205	0.000157493	0.000602799	0.000453701	0.00830244	0.00376801	0.000273262
20%-30%	0.000293172	0.000654565	0.00348062	0.000298704	0.00204922	0.0232421	6.32535e-05	0.000136546	0.000350008	0.000272206	1.19576e-05	0.00133223	0.000779102	0.000933088	0.000332726	2.97435e-05	0.000264407	0.000360047	0.00915061	0.00022256	0.00471432	0.000148445	0.000501281	0.000137119	0.000574446	0.000511901	0.000278032
30%-40%	0.000185785	0.000447195	0.000282539	0.00828121	0.000232759	0.000274331	0.000471621	9.72003e-05	0.0024955	0.000119279	0.000438628	0.0108229	0.000154779	0.000348835	0.00104038	0.000315593	0.00438588	8.5058e-05	0.0239941	0.000608778	0.00315514	0.00056341	0.00117807	0.000298245	0.000728286	0.000996706	0.000728949
40%-50%	0.000488097	0.000329251	0.00137698	0.000450211	0.00920218	0.000241734	0.000131834	0.000111442	0.000122422	8.71645e-05	3.66882e-05	0.000120033	0.000951695	0.000161961	0.000239948	0.00030169	0.0079486	3.23633e-05	0.000160473	0.0278732	0.000824034	0.000229601	0.000181825	0.000238302	0.00125691	0.000552732	0.000658908
50%-60%	0.000225146	0.000567048	0.000401302	0.000729393	0.000105295	0.00651638	0.000171233	7.45858e-05	0.00133225	9.0295e-06	0.00194638	0.000112737	0.00173307	0.00014993	0.000180565	0.000742397	0.0032837	5.13048e-05	9.54553e-05	0.0187555	0.000754768	0.00021778	0.00164966	0.000182776	0.00219106	0.00234337	0.00105928
60%-70%	0.000451296	0.000579216	0.00349877	0.000773969	0.000254685	0.00471977	0.000124463	0.000208307	0.000191183	0.000166109	7.60941e-06	0.000161624	0.000663588	0.000459782	0.000488455	0.000147422	0.000425147	0.000117104	5.6619e-05	0.000259954	0.00249083	0.000202686	0.0385548	0.000145882	0.000654061	0.0707542	0.00378412
70%-80%	0.00152687	0.000470184	0.00381314	0.000534872	0.000217815	0.000417713	0.0002173	0.000749571	0.000225159	0.000349595	1.08706e-06	0.00530098	0.000574601	0.00744873	0.000459518	0.00153547	0.000528262	0.000169441	0.000104711	0.000383108	0.000476563	0.00301814	0.000456102	0.00062116	0.0025397	0.00022894	0.136557
80%-90%	0.000157184	0.00047003	0.000744866	0.00214759	0.000334199	0.000131362	0.000372988	0.00011581	1.51985e-05	0.000101816	1.35882e-06	0.000161784	0.00026456	0.000310651	0.000282268	0.000708904	0.00101437	0.000424813	0.000275482	0.000576563	0.00488641	0.000229238	0.000594163	0.000503187	0.00123708	0.00236081	0.00120351
90%-100%	0.000141109	0.00032802	0.000340655	0.0140486	7.67193e-05	0.000140826	0.000320532	0.000138409	0.000216684	5.57975e-05	4.75588e-07	0.000137481	0.000192212	0.000129016	0.000241173	0.000162114	0.00113214	0.000143037	0.000120102	0.0140555	0.000833176	0.000447888	0.0363073	0.0597307	0.000703212	0.000344583	0.000706117

## Sheet: South America
	NSP1	NSP2	NSP3	NSP4	NSP5	NSP6	NSP7	NSP8	NSP9	NSP10	NSP11	NSP12	NSP13	NSP14	NSP15	NSP16	S	E	M	N	ORF3a	ORF6	ORF7a	ORF7b	ORF8	ORF9b	ORF9c
0-10%	0.000247492	0.000322291	0.000596618	0.000214396	0.00144118	0.00100419	0.000128683	0.000118684	4.7928e-05	0.00020413	2.78247e-05	0.00017047	0.00014739	0.0050214	0.000486243	0.000177081	0.0184349	5.19256e-05	0.0161177	0.00317137	0.0140268	0.000521086	0.000490494	0.000764427	0.00457704	0.00678696	0.000390187
10%-20%	0.000296248	0.00077454	0.00314121	0.00051516	8.21318e-05	0.0035648	3.57138e-05	0.000226819	0.000374747	2.88014e-05	0.000361721	0.000171174	0.00549097	0.000332253	0.000143594	0.000258281	0.0121384	0.0305211	0.00035112	0.0192963	0.00143752	0.000192575	0.000424788	0.000327981	0.000302586	0.00649105	0.000294644
20%-30%	0.000285914	0.000416695	0.00307493	0.000379933	0.000812614	0.0244263	2.32423e-05	5.89825e-05	0.000192538	0.000187569	3.70996e-05	0.00036623	0.000197124	0.000239597	0.000267412	6.10321e-05	0.000281799	0.00015249	0.0085731	0.000788602	0.00185039	0.00017294	0.000594284	0.000108466	0.000697089	0.000277005	0.00120664
30%-40%	0.000203505	0.00053309	0.000392374	0.00673854	0.00023785	0.000733152	0.000765863	5.27486e-05	0.00337355	9.03643e-05	0.000194773	0.0107977	0.000190125	0.000287996	0.000650044	0.000301445	0.0182545	9.26773e-05	0.0157955	0.000513265	0.00222203	0.000546763	0.00231018	0.000300864	0.00438314	0.00242592	0.000530494
40%-50%	0.000490214	0.000307885	0.000399042	0.000290018	0.00742889	0.000182745	7.48289e-05	8.27194e-05	8.05686e-05	9.93647e-05	2.78247e-05	0.000117564	0.000481446	0.000160676	0.000222987	0.000334173	0.00807823	3.74653e-05	0.000144658	0.0371263	0.000834283	0.000447077	0.000202977	8.52233e-05	0.000876896	0.000320675	0.00018574
50%-60%	0.000285649	0.000441751	0.00200989	0.000597877	5.98186e-05	0.00395309	0.000105441	6.9772e-05	0.00016155	3.96019e-06	0.00109907	0.000194785	0.0049714	0.000176918	0.000153196	0.000521161	0.00751805	0.000286577	9.27063e-05	0.012698	0.00102682	0.00320808	0.00115676	0.000331854	0.0054271	0.000445816	0.00257964
60%-70%	0.000499488	0.000570407	0.00281103	0.000684548	0.000650566	0.00228558	0.00024036	0.000213872	0.000167335	0.000155527	0	0.000144748	0.000689192	0.000406705	0.000331184	9.53515e-05	0.000307661	7.8217e-05	0.000221689	0.000274069	0.00133471	0.000153305	0.0269901	0.00025567	0.000519294	0.0461002	0.0407825
70%-80%	0.00040595	0.000485045	0.00291839	0.000284747	0.000179614	0.00018745	0.000229589	0.0063634	0.000185928	0.000381258	0	0.00359672	0.000225531	0.00494215	0.000325309	0.00032002	0.000142729	0.000370052	0.000137492	0.00104476	0.000645738	0.000724234	0.000692634	0.000463563	0.0377495	0.00042887	0.142169
80%-90%	0.000217284	0.000600598	0.000484613	0.00138643	0.000327894	0.000107838	0.00356798	0.000209556	1.4461e-05	0.000155887	0	0.000122654	0.000282923	0.000105083	0.000162081	0.000422979	0.00619896	0.000463387	6.35957e-05	0.000688105	0.0020106	0.000233356	0.000825721	0.00211767	0.00018182	0.0401541	0.00603119
90%-100%	0.000179127	0.000404963	0.00023823	0.0120848	6.26407e-05	0.000150539	0.00020243	0.000114564	0.000178225	0.000196357	1.15936e-06	0.000548992	0.000207499	0.000112118	0.000152386	8.06971e-05	0.00694579	0.000229667	0.000131782	0.00909826	0.0096919	0.000267987	0.0244964	0.0485633	0.000751847	0.000222175	0.000366201

## Sheet: Africa
	NSP1	NSP2	NSP3	NSP4	NSP5	NSP6	NSP7	NSP8	NSP9	NSP10	NSP11	NSP12	NSP13	NSP14	NSP15	NSP16	S	E	M	N	ORF3a	ORF6	ORF7a	ORF7b	ORF8	ORF9b	ORF9c
0-10%	0.000128614	0.000280996	0.000994243	0.000261607	0.000989079	0.00165767	6.66561e-05	0.000128578	5.32096e-05	0.000159566	6.14584e-05	0.00022132	0.000153576	0.00632585	0.000176763	0.000243322	0.00189265	0.000115709	0.0140287	0.00398855	0.0137635	0.000197752	0.000487828	0.000425776	0.000517225	0.0101717	0.000862017
10%-20%	0.000298614	0.00312826	0.000594727	0.000177882	0.000205274	0.00163883	4.56718e-05	0.000333779	0.000197507	3.48292e-05	0.000256077	0.000671484	0.00603205	0.000328857	0.000204986	0.000199506	0.00139075	0.0313807	0.000288827	0.0121831	0.00128492	0.000115635	0.000409735	0.00033666	0.00043818	0.00197363	0.000210136
20%-30%	0.000238127	0.0010139	0.00239777	0.000282994	0.00512593	0.0183069	6.66561e-05	0.000136975	0.000312043	0.000119067	5.12153e-05	0.00043398	0.00046298	0.000219422	0.000171564	7.78444e-05	0.000505727	0.00258662	0.00769812	0.000275439	0.0074158	0.000120662	0.000404664	0.000785541	0.00196236	0.000384168	0.00024388
30%-40%	0.000122884	0.000840352	0.000238205	0.00590949	0.000172784	0.000601604	0.000196265	0.0002073	0.000806261	0.000118257	0.000245834	0.0107105	0.000378411	0.000233552	0.00182111	0.000252645	0.00256618	4.9799e-05	0.0196464	0.00171107	0.00134829	0.000294953	0.000987826	0.000211238	0.000546437	0.00186952	0.000414136
40%-50%	0.00034955	0.000383784	0.00214968	0.000293688	0.00812418	0.000421847	4.81405e-05	0.00010916	5.68171e-05	0.000149036	0.00039948	0.000126063	0.000655257	0.000167337	0.000200901	0.000685218	0.00769778	6.00517e-05	0.000104721	0.0276166	0.00118134	0.000283222	0.000244421	0.00027725	0.000496605	0.000472146	0.00185901
50%-60%	0.000683183	0.000628287	0.000300731	0.00148592	7.56854e-05	0.00586382	6.78905e-05	9.49905e-05	8.20691e-05	2.42994e-06	0.00288855	0.000177879	0.00019883	0.000229396	0.000139257	0.000706194	0.00201295	3.66169e-05	0.000119922	0.0126624	0.00119008	0.000258084	0.000326571	0.000148527	0.00155339	0.000340179	0.0025293
60%-70%	0.00052528	0.000390475	0.00253607	0.00134794	0.00104335	0.00290437	0.000220953	0.00012438	0.000145199	6.96584e-05	2.04861e-05	0.000126205	0.00111844	0.000262919	0.00112445	0.000141705	0.000641354	5.71224e-05	8.10743e-05	0.000235799	0.00625806	0.000209483	0.0285293	0.000181533	0.00199329	0.0504771	0.00418278
70%-80%	0.00214569	0.000371214	0.00224106	0.000273344	0.000639449	0.000488531	0.000374015	0.00096355	0.000118143	0.000127167	2.04861e-05	0.00391633	0.000229135	0.00448237	0.000586735	0.000951846	0.000399218	0.000265106	0.000193678	0.000380057	0.00077532	0.000455836	0.000551722	0.0005578	0.00201563	0.000649567	0.131295
80%-90%	0.000148989	0.000351346	0.000279964	0.00247966	0.000250685	0.000126844	0.000262921	0.000107061	1.08223e-05	0.000105298	0	0.000571116	0.000205996	0.000300321	0.000219469	0.000137044	0.000484272	0.000306117	6.9814e-05	0.000975888	0.00287882	0.000170938	0.000611559	0.000188134	0.000305867	0.00149855	0.00155071
90%-100%	0.000120974	0.000178096	0.000430734	0.010728	0.00014491	8.26299e-05	0.000111318	0.000121503	0.000175733	5.83923e-05	5.12153e-06	0.000522126	0.000344211	0.000119403	0.000493043	0.000141755	0.000809204	0.000193947	0.000160507	0.0114622	0.000414484	0.000264308	0.0297986	0.0439356	0.000869223	0.000202073	0.000893308

## Sheet: Europe
	NSP1	NSP2	NSP3	NSP4	NSP5	NSP6	NSP7	NSP8	NSP9	NSP10	NSP11	NSP12	NSP13	NSP14	NSP15	NSP16	S	E	M	N	ORF3a	ORF6	ORF7a	ORF7b	ORF8	ORF9b	ORF9c
0-10%	0.000152125	0.000291993	0.00232505	0.000454149	0.000173332	0.000899425	0.000137229	0.000241342	0.00036161	0.000275248	3.03458e-05	0.000231607	0.000209698	0.00776727	0.000244938	0.000168308	0.00270464	3.76134e-05	0.0203167	0.00854978	0.01629	0.00021316	0.000491209	0.000615747	0.000321753	0.0105341	0.000527472
10%-20%	0.000370152	0.000816316	0.000374558	0.000494406	0.00010627	0.00150111	3.77176e-05	0.000457155	0.000367138	2.90716e-05	0.000383478	0.000300998	0.00683604	0.000245349	0.000176098	0.00027396	0.00399332	0.0501714	0.000228984	0.0154831	0.00140281	0.000230744	0.000690894	0.000440055	0.000300086	0.00127794	0.000293864
20%-30%	0.000306111	0.000447706	0.00368655	0.000310344	0.000796524	0.0272283	2.94848e-05	0.000105791	0.000126561	8.32764e-05	2.99592e-05	0.000464856	0.000338978	0.000277275	0.000280947	3.03133e-05	0.000663222	0.000196831	0.013158	0.000216667	0.00239645	0.000126245	0.000590425	0.000155289	0.000589419	0.000380645	0.000210505
30%-40%	0.00019582	0.000373471	0.000271237	0.00757773	0.00016805	0.000543259	0.00011569	8.34386e-05	0.00088729	0.000131634	0.000441657	0.0108328	0.000239812	0.000265665	0.00431924	0.000203659	0.00186332	8.08466e-05	0.0208638	0.000692334	0.00159696	0.000400999	0.00285806	0.000419343	0.000354133	0.00192264	0.000578454
40%-50%	0.00108188	0.000346763	0.00148002	0.000219651	0.0116718	0.000391599	6.54792e-05	8.91855e-05	7.31303e-05	0.00017246	1.66225e-05	0.000120737	0.000511773	0.000137156	0.000253277	0.000264807	0.00746077	3.44419e-05	0.000181913	0.0295719	0.00104161	0.000252392	0.000500245	8.15089e-05	0.000338319	0.00114264	0.000248953
50%-60%	0.000371188	0.00048242	0.000246459	0.00320325	9.94377e-05	0.00208632	0.000121098	7.97404e-05	0.00011986	8.20739e-06	0.00170748	0.000130802	0.000266108	0.000201277	0.000141818	0.000566148	0.000932512	6.12887e-05	9.51795e-05	0.0226111	0.00102707	0.000201751	0.000489691	0.00020166	0.00089587	0.000403151	0.000714201
60%-70%	0.000519876	0.000370152	0.00300304	0.00330063	0.000129268	0.00181826	0.000299084	0.000182499	0.000159032	0.000116316	3.86571e-06	0.00017789	0.00274041	0.000268759	0.000285625	0.000280749	0.000307678	6.09827e-05	5.8787e-05	0.000394026	0.00121894	0.000189074	0.0339944	0.000138957	0.000296923	0.0689128	0.00191279
70%-80%	0.00724886	0.000502754	0.00384214	0.000245569	0.000218757	0.000223431	0.000209529	0.000398938	0.000293693	0.000342967	5.79856e-07	0.0049167	0.000676066	0.0068602	0.000363975	0.000377701	0.000248609	0.000212132	0.000106807	0.000812509	0.00052647	0.000129658	0.000490185	0.000525068	0.000559291	0.000692259	0.137629
80%-90%	0.000140975	0.000550737	0.0015147	0.00349693	0.000223538	0.000102786	0.000291856	8.88782e-05	1.05322e-05	0.000114603	2.70599e-06	0.000275781	0.000181246	0.000157275	0.000203446	0.00018017	0.000588773	0.000453002	4.43842e-05	0.000594154	0.00648563	0.00021615	0.000622438	0.000138029	0.000169812	0.000607384	0.000644725
90%-100%	0.000201189	0.000175894	0.000201368	0.0147741	8.05962e-05	0.000166771	0.000187369	0.000102575	0.000484997	5.5995e-05	6.28177e-07	0.000818001	0.00028635	0.000134601	0.000213279	9.07715e-05	0.000619743	0.000131696	0.000117311	0.0134689	0.000385487	0.000268825	0.0313427	0.056234	0.000504809	0.00019466	0.00318768

## Sheet: Asia
	NSP1	NSP2	NSP3	NSP4	NSP5	NSP6	NSP7	NSP8	NSP9	NSP10	NSP11	NSP12	NSP13	NSP14	NSP15	NSP16	S	E	M	N	ORF3a	ORF6	ORF7a	ORF7b	ORF8	ORF9b	ORF9c
0-10%	0.000111386	0.000533225	0.00155316	0.000247991	0.000131745	0.000470675	0.0001138	0.000127816	4.89183e-05	0.000124118	3.85413e-05	0.000133449	0.000647886	0.00658773	0.000383139	0.000349018	0.00175734	4.88257e-05	0.0168074	0.00504368	0.0181278	0.00065599	0.000311059	0.000704927	0.000660336	0.00198316	0.000592115
10%-20%	0.000317165	0.000953664	0.000406021	0.000186438	0.000108512	0.00157336	2.40422e-05	0.000211547	0.000365115	7.71068e-05	0.000220616	0.000193364	0.00751344	0.000121642	0.000238605	0.000164745	0.00222129	0.0379815	0.000844835	0.0145217	0.00166008	0.000173329	0.000572223	0.000172275	0.000353761	0.0030395	0.000190644
20%-30%	0.000288816	0.000933656	0.00297121	0.000393106	0.000768153	0.0202013	3.20562e-05	0.000180702	8.61387e-05	7.92861e-05	5.84764e-05	0.000198369	0.000400045	0.00020493	0.00038869	3.44174e-05	0.000186067	0.000302308	0.0104207	0.000502934	0.00221539	0.000131713	0.000587901	9.71806e-05	0.000507707	0.000591865	0.000222582
30%-40%	0.000143134	0.000765324	0.000493631	0.00724917	0.0006546	0.000521382	0.000620608	7.62936e-05	0.000645154	0.000119552	0.000893094	0.0107323	0.000459941	0.000195848	0.0032329	0.000147256	0.00332375	0.00013095	0.0222212	0.00116947	0.00156881	0.000343869	0.00219533	0.000288965	0.000362723	0.00121065	0.000383836
40%-50%	0.000257378	0.00020436	0.00237344	0.000344305	0.00853446	0.000149801	7.0684e-05	6.7354e-05	6.17977e-05	0.00015878	1.86061e-05	0.000285756	0.000965766	0.000106705	0.000278555	0.000538136	0.00753022	9.52194e-05	0.000104696	0.0311043	0.00138011	0.000525564	0.000143833	9.49719e-05	0.000453931	0.00181676	0.00176263
50%-60%	0.000164067	0.000383052	0.000202146	0.00246031	0.00208051	0.00446429	0.000221028	5.5753e-05	0.00011816	4.31715e-05	0.000923662	0.000119988	0.000149681	0.000143856	0.000135282	0.000540124	0.00183388	7.91312e-05	8.06442e-05	0.0168218	0.0018101	0.000743727	0.000387703	0.00012847	0.00147989	0.000546217	0.000653638
60%-70%	0.000397036	0.000444346	0.00284575	0.0020499	0.000124046	0.00322282	0.000217021	0.000347211	0.000155617	0.000144458	2.52512e-05	0.00016936	0.00178313	0.000325622	0.000737724	0.000156434	0.000847525	9.52194e-05	5.34413e-05	0.000284076	0.00106127	0.000150376	0.0376758	0.000133623	0.000602342	0.0659302	0.0040435
70%-80%	0.00468935	0.000331784	0.00323638	0.000257448	0.000109978	0.000279079	0.000177111	0.000383037	0.000180076	0.000194168	2.65802e-06	0.00501411	0.000501885	0.0064584	0.000700213	0.000418618	0.0011584	0.00022804	0.000103024	0.000275124	0.000749896	0.000193922	0.00036033	0.000337187	0.000588898	0.000292031	0.138129
80%-90%	0.000543105	0.000270066	0.000178375	0.00350073	0.000239432	9.01053e-05	0.000640323	8.38683e-05	1.59516e-05	6.17477e-05	2.65802e-06	0.000158927	0.000149091	9.063e-05	0.00020101	0.000154955	0.000651789	0.00170684	3.45986e-05	0.00040898	0.00494024	0.000173543	0.000410348	0.000130678	0.000904172	0.0005033	0.000644233
90%-100%	0.000128689	0.000158222	0.000260487	0.0121765	0.000130523	0.000120215	0.000447272	7.86593e-05	0.000154115	5.59267e-05	2.59157e-05	0.000239424	0.000214982	9.39618e-05	0.000220043	0.000878613	0.000399022	0.000119165	0.000102397	0.0128225	0.000318464	0.000384106	0.0358356	0.0475463	0.00374338	0.000467564	0.00029543

## Sheet: Oceania
	NSP1	NSP2	NSP3	NSP4	NSP5	NSP6	NSP7	NSP8	NSP9	NSP10	NSP11	NSP12	NSP13	NSP14	NSP15	NSP16	S	E	M	N	ORF3a	ORF6	ORF7a	ORF7b	ORF8	ORF9b	ORF9c
0-10%	0.000269013	0.000144592	0.00133596	0.0003311	8.72459e-05	0.000353742	2.52781e-05	0.000110671	1.72028e-05	0.0001309	5.66835e-05	0.000173607	0.000421314	0.00776759	0.000223473	4.0059e-05	0.000288439	2.50326e-05	0.0261519	0.00192897	0.0140087	0.000289248	8.96671e-05	0.000243186	0.000167695	0.000755999	0.000305165
10%-20%	0.000265045	0.00240254	0.00033433	0.000127053	3.9565e-05	0.000973979	2.04632e-05	0.000112638	8.68742e-05	3.57e-05	6.61307e-05	0.000126709	0.00658817	0.000113962	7.26471e-05	0.00013183	0.000336911	0.0555043	0.000201013	0.0153506	0.00038719	7.69276e-05	0.000541496	0.000820105	0.000411473	0.00986936	0.000352569
20%-30%	0.000102368	0.000207518	0.00349636	0.001196	0.000221496	0.023144	4.81487e-06	4.72195e-05	2.32238e-05	8.925e-05	9.44724e-06	0.000187834	0.000169995	0.000164612	0.000108786	5.46259e-06	9.21567e-05	4.72839e-05	0.0152366	0.000225206	0.00431338	5.07722e-05	0.00039011	4.65675e-05	0.000138193	0.000410627	0.000349606
30%-40%	9.60194e-05	0.000385465	0.000163252	0.00779622	5.07243e-05	0.000175091	0.000122779	5.01708e-05	0.000291588	3.64437e-05	6.61307e-05	0.0105542	0.000100388	0.000218121	0.00377323	0.000223966	0.00561199	5.70188e-05	0.0186214	0.00093703	0.000634689	0.000213859	0.0004495	0.000108657	0.000184775	0.000499755	0.000613292
40%-50%	0.000265045	0.00175557	0.000397666	0.000710686	0.0131325	5.57916e-05	4.6945e-05	1.91829e-05	1.97832e-05	2.82625e-05	0	5.24439e-05	0.000325649	0.000135815	9.91984e-05	8.15746e-05	0.007272	1.25163e-05	8.5085e-05	0.0297948	0.000301401	0.00010616	8.268e-05	7.76124e-05	0.000166142	0.000167115	0.000262205
50%-60%	0.000107923	0.000274571	0.000202109	0.0023388	3.28017e-05	0.000796514	3.25004e-05	2.2626e-05	5.41888e-05	8.18125e-06	0.000425126	0.000246306	6.15619e-05	0.00022486	3.3189e-05	0.00030809	0.000612782	3.33769e-05	2.65891e-05	0.0155177	0.00096456	0.000409255	0.00405249	2.32837e-05	0.00140988	9.23114e-05	0.000355532
60%-70%	0.000870523	0.000136856	0.0028156	0.00292558	5.81639e-05	0.000740129	5.17598e-05	4.62358e-05	0.000111818	7.28875e-05	0	8.8371e-05	0.00218195	8.10804e-05	0.000364342	0.000120905	0.000131054	3.47676e-05	6.3282e-05	0.000119367	0.00101694	2.46168e-05	0.00895739	0.000170747	0.0016195	0.0660456	0.00050367
70%-80%	0.00693324	0.000623243	0.0027924	8.17087e-05	9.67144e-05	8.07197e-05	5.89821e-05	0.000335455	9.03147e-05	9.96625e-05	0	0.00457528	0.00012977	0.00711343	0.000538769	0.000108159	9.3952e-05	0.000147414	0.000259509	0.000112603	0.000276348	4.15409e-05	0.000126931	0.000258708	0.000673884	0.000226004	0.13754
80%-90%	4.99936e-05	0.000290904	0.000131585	0.00249144	0.00013425	4.2734e-05	8.30565e-05	3.98415e-05	1.54825e-05	3.19812e-05	0	0.000111036	0.000125747	2.85926e-05	0.000158201	0.0124594	0.000328533	0.000104303	2.60573e-05	0.000800554	0.00544268	7.07734e-05	0.000173512	3.36321e-05	6.52146e-05	0.000138467	0.0208238
90%-100%	4.52323e-05	0.000501454	0.000129343	0.0157375	5.46696e-05	0.000118112	0.000206602	6.81878e-05	6.48792e-05	4.30699e-05	0	0.000113774	0.000174949	0.00111655	0.000172399	2.45472e-05	0.000154922	8.51805e-05	0.000134053	0.0127875	0.000417653	0.000352108	0.00830384	0.0581206	9.31637e-05	6.53541e-05	0.000210504
